# Supplementary material for: Dynamics of Monoterpene Formation in Spike Lavender Plants
Source: Metabolites. 2017 Dec 19;7(4):65. doi: 10.3390/metabo7040065 (PMC5746745; doi:10.3390/metabo7040065)
Supplement: Supplementary file 1 [file metabolites-07-00065-s001.zip]

Archive with 7 entries (4 files):
- Supplemental/
- Supplemental/Supplemental Figures.pdf
- __MACOSX/
- __MACOSX/Supplemental/
- __MACOSX/Supplemental/._Supplemental Figures.pdf
- Supplemental/Supplemental Tables.pdf
- __MACOSX/Supplemental/._Supplemental Tables.pdf
